# Supplementary material for: Population-based study of effectiveness of neoadjuvant radiotherapy on survival in US rectal cancer patients according to age
Source: Sci Rep. 2017 Jun 14;7:3471. doi: 10.1038/s41598-017-02992-7 (PMC5471198; doi:10.1038/s41598-017-02992-7)
Supplement: Supplementary file 2 — Supplementary Table 1 [file 41598_2017_2992_MOESM2_ESM.xls]

## Sheet: Supplementary Table S1
Supplementary Table S1: HR and 95% CI of Neoadjuvant radiaton in subgroups of significant covariates
Subgroup	HR and 95% CI of Neoadjuvant radiation	P value
Grade1:well	0.893(0.5008 - 1.5935)	0.702
Grade2:moderately	0.692(0.6048 - 0.7933)	1.12e-07
Grade3:poorly	0.899(0.7090 - 1.1395)	0.378
Grade4:undifferentiated	0.877(0.4349 - 1.770)	0.714
Lymphe node resected(>12)	0.873(0.7559 - 1.008)	0.0648
Lymphe node resected(<=12)	0.605(0.4988 - 0.734)	3.44e-07
Histological type:Mucinous	0.735(0.6519 - 0.8303)	6.54e-07
Histological type:Non-mucinous	0.818(0.5647 - 1.1858)	0.289
Tumor size(>5cm)	0.792( 0.6497 - 0.9654)	0.02
Tumor size(<=5cm)	0.726(0.6313 - 0.8353)	7.48e-06
AGE(<=50)	1.31(0.9586 - 1.7823)	0.091
AGE(> 50)	0.662(0.586-0.749)	1.39e-09
