# Supplementary material for: Population-based study of effectiveness of neoadjuvant radiotherapy on survival in US rectal cancer patients according to age
Source: Sci Rep. 2017 Jun 14;7:3471. doi: 10.1038/s41598-017-02992-7 (PMC5471198; doi:10.1038/s41598-017-02992-7)
Supplement: Supplementary file 3 — Supplementary Table 2 [file 41598_2017_2992_MOESM3_ESM.xls]

## Sheet: Supplementary Table S2
Supplementary Table S2: Comparison of clinical characteristics between patients with or without neoadjuvant radiotherapy in younger and older groups
Younger group	Propensity score matching 1			RE-matched Younger group	Propensity score matching 2			Older group	Propensity score matching
Characteristic	Sn(%)	Sn+PRT(%)	S.D		Sn(%)	Sn+PRT(%)	S.D		Sn(%)	Sn+PRT(%)	S.D
RACE
Withe	758(79.29%)	809(78.77%)	0.013		731(79.2%)	707(76.60%)	0.063		3238(80.39%)	3188(80.57%)	-0.005
Black	89(9.31%)	100(9.74%)	-0.015		89(9.64%)	86(9.32%)	0.011		372(9.24%)	327(8.26%)	0.034
Unknown	109(11.40%)	118(11.49%)	-0.003		103(11.16%)	130(14.08%)	-0.088		418(10.38%)	442(11.17%)	-0.026
Gender
Male	502(52.51%)	561(54.63%)	-0.042		496(53.74%)	498(53.95%)	-0.004		2459(61.05%)	2465(62.29%)	-0.026
Female	454(47.49%)	466(45.37%)			427(46.26%)	425(46.05%)			1569(38.95%)	1492(37.71%)
Tumor numbers
Single	902(94.35%)	983(95.72%)	-0.063		875(94.80%)	874(94.69%)	0.005		3686(91.51%)	3625(91.61%)	-0.004
Multiple	54(5.65%)	44(4.28%)			48(5.20%)	49(5.31%)			342(8.49%)	332(8.39%)
Histological Type
Non-mucinous	892(93.31%)	938(91.33%)	0.074		860(93.17%)	835(90.47%)	0.099		3766(93.50%)	3647(92.17%)	0.052
Mucinous	54(5.65%)	78(7.59%)	-0.078		53(5.75%)	80(8.67%)	-0.113		237(5.88%)	295(7.46%)	-0.063
SRCC	10(1.05%)	11(1.07%)	-0.002		10(1.08%)	8(0.87%)	0.022		25(0.62%)	15(0.38%)	0.034
Lymph node
negative	9(0.94%)	29(2.82%)	-0.139		9(0.96%)	7(0.76%)	0.023		82(2.04%)	139(3.51%)	-0.09
<=12	119(12.45%)	201(19.57%)	-0.195		119(12.89%)	142(15.38%)	-0.072		1062(26.37%)	1159(29.29%)	-0.065
>12	828(86.61%)	797(77.60%)	0.237		795(86.13%)	774(83.86%)	0.064		2884(71.60%)	2659(67.20%)	0.096
Tumor size
<=5cm	594(62.13%)	670(65.24%)	-0.065		591(64.03%)	606(65.66%)	-0.034		2873(71.33%)	2795(70.63%)	0.015
>5cm	362(37.87%)	357(34.76%)			332(35.97%)	317(34.34%)			1155(28.67%)	1162(29.37%)
TNM stage
II	326(34.10%)	331(32.23%)	0.04		308(33.37%)	266(28.82%)	0.098		1807(44.86%)	1800(45.49%)	-0.013
III	630(65.90%)	696(67.77%)			615(66.63%)	657(71.18%)			2221(55.14%)	2157(54.51%)
Grade
Well	50(5.23%)	65(6.33%)	-0.047		47(5.09%)	44(4.77%)	0.015		241(5.98%)	275(6.95%)	-0.039
Moderately	752(78.66%)	783(76.24%)	0.058		727(78.76%)	690(74.76%)	0.095		3165(78.57%)	3098(78.29%)	0.007
Poorly	133(13.91%)	162(15.77%)	-0.052		128(13.87%)	168(18.20%)	-0.118		570(14.15%)	524(13.24%)	0.026
undifferentiated	21(2.20%)	17(1.66%)	0.039		21(2.26%)	21(2.28%)	0		52(1.29%)	60(1.52%)	-0.019
