# Supplementary material for: Population-based study of effectiveness of neoadjuvant radiotherapy on survival in US rectal cancer patients according to age
Source: Sci Rep. 2017 Jun 14;7:3471. doi: 10.1038/s41598-017-02992-7 (PMC5471198; doi:10.1038/s41598-017-02992-7)
Supplement: Supplementary file 4 — Supplementary Table 3 [file 41598_2017_2992_MOESM4_ESM.xls]

## Sheet: Supplementary Table S1
Supplementary Table S1: Multivariate survival analysis of prognostic factors in stage II and III patients, respectively.
Variate	II stage	III stage
	HR (95%CI)	P	HR (95%CI)	P
Surgery+ preo RT (Yes vs. no)	0.741(0.609~0.917)	0.0213	0.656(0.615~0.810)	3.29e-06
Tumor Size (<=5cm vs. >5cm)	1.5(1.217~1.518)	0.00012	1.212(1.047~1.403)	0.01
Histological Type (MC vs. NMC)	1.534(1.085~2.167)	0.00021	1.412(1.125~1.771)	0.003
Gender (Male vs. female)	0.892(0.727~1.096)	0.278	1.141(0.992~1.313)	0.064
Age (>50vs <=50)	2.192(1.496~3.212)	2.46e-05	1.690(1.406~2.031)	1.96e-08
Tumor Numbers	0.856(0.609~1.203)	0.37	1.125(0.894~1.415)	0.317
(Multiple vs. single)
Grade: moderate vs. Well	2.15(1.279~3.616)	0.004	1.315(0.92~1.880)	0.132
poorly vs. Well	3.12(1.759~5.574)	0.00012	2.192(1.511~3.180)	2.75e-05
undifferentiated vs. Well	4.873(2.061~11.52)	0.00027	2.786(1.66~4.667)	6.22e-05
No of harvested	2.113(1.707~2.615)	2e-15	1.495(1.292~1.731)	1.19e-08
lymph node(<12 vs. >12)

## Sheet: Supplementary Table S2
Supplementary Table S2: Comparison of clinical characteristics between patients with or without neoadjuvant radiotherapy in younger and older groups
Younger group	Propensity score matching 1			RE-matched Younger group	Propensity score matching 2			Older group	Propensity score matching
Characteristic	Sn(%)	Sn+PRT(%)	S.D		Sn(%)	Sn+PRT(%)	S.D		Sn(%)	Sn+PRT(%)	S.D
RACE
Withe	758(79.29%)	809(78.77%)	0.013		731(79.2%)	707(76.60%)	0.063		3238(80.39%)	3188(80.57%)	-0.005
Black	89(9.31%)	100(9.74%)	-0.015		89(9.64%)	86(9.32%)	0.011		372(9.24%)	327(8.26%)	0.034
Unknown	109(11.40%)	118(11.49%)	-0.003		103(11.16%)	130(14.08%)	-0.088		418(10.38%)	442(11.17%)	-0.026
Gender
Male	502(52.51%)	561(54.63%)	-0.042		496(53.74%)	498(53.95%)	-0.004		2459(61.05%)	2465(62.29%)	-0.026
Female	454(47.49%)	466(45.37%)			427(46.26%)	425(46.05%)			1569(38.95%)	1492(37.71%)
Tumor numbers
Single	902(94.35%)	983(95.72%)	-0.063		875(94.80%)	874(94.69%)	0.005		3686(91.51%)	3625(91.61%)	-0.004
Multiple	54(5.65%)	44(4.28%)			48(5.20%)	49(5.31%)			342(8.49%)	332(8.39%)
Histological Type
Non-mucinous	892(93.31%)	938(91.33%)	0.074		860(93.17%)	835(90.47%)	0.099		3766(93.50%)	3647(92.17%)	0.052
Mucinous	54(5.65%)	78(7.59%)	-0.078		53(5.75%)	80(8.67%)	-0.113		237(5.88%)	295(7.46%)	-0.063
SRCC	10(1.05%)	11(1.07%)	-0.002		10(1.08%)	8(0.87%)	0.022		25(0.62%)	15(0.38%)	0.034
Lymph node
negative	9(0.94%)	29(2.82%)	-0.139		9(0.96%)	7(0.76%)	0.023		82(2.04%)	139(3.51%)	-0.09
<=12	119(12.45%)	201(19.57%)	-0.195		119(12.89%)	142(15.38%)	-0.072		1062(26.37%)	1159(29.29%)	-0.065
>12	828(86.61%)	797(77.60%)	0.237		795(86.13%)	774(83.86%)	0.064		2884(71.60%)	2659(67.20%)	0.096
Tumor size
<=5cm	594(62.13%)	670(65.24%)	-0.065		591(64.03%)	606(65.66%)	-0.034		2873(71.33%)	2795(70.63%)	0.015
>5cm	362(37.87%)	357(34.76%)			332(35.97%)	317(34.34%)			1155(28.67%)	1162(29.37%)
TNM stage
II	326(34.10%)	331(32.23%)	0.04		308(33.37%)	266(28.82%)	0.098		1807(44.86%)	1800(45.49%)	-0.013
III	630(65.90%)	696(67.77%)			615(66.63%)	657(71.18%)			2221(55.14%)	2157(54.51%)
Grade
Well	50(5.23%)	65(6.33%)	-0.047		47(5.09%)	44(4.77%)	0.015		241(5.98%)	275(6.95%)	-0.039
Moderately	752(78.66%)	783(76.24%)	0.058		727(78.76%)	690(74.76%)	0.095		3165(78.57%)	3098(78.29%)	0.007
Poorly	133(13.91%)	162(15.77%)	-0.052		128(13.87%)	168(18.20%)	-0.118		570(14.15%)	524(13.24%)	0.026
undifferentiated	21(2.20%)	17(1.66%)	0.039		21(2.26%)	21(2.28%)	0		52(1.29%)	60(1.52%)	-0.019

## Sheet: Supplementary Table S3
Supplementary Table S3:Clinic pathological items of rectum cancer patients according to age groups.
	<=50 years n=1846	>50 years n=7985	P
Race			0.034
white	1438(77.90%)	6426(80.48%)
black	175(9.48%)	699(8.75%)
unknown	233(12.62%)	860(10.77%)
Gender			7.665e-10
Male	994(53.85%)	4924(61.67%)
Female	852(46.15%)	3061(38.33%)
Tumor number			1.873e-06
Single	1749(94.75%)	7311(91.56%)
Multiple	97(5.25%)	674(8.44%)
Tumor size			2.991e-07
<5cm	1197(64.84%)	5668(70.98%)
>5cm	649(35.16%)	2317(29.02%)
TNM stage			2.2e-16
II	574(31.09%)	3607(45.17%)
III	1272(68.91%)	4378(54.83%)
Histological Type			0.044
Non-mucinous	1695(91.82%)	7413(92.84%)
Mucinous	133(7.20%)	532(6.66%)
SRCC	18(0.98%)	40(0.50%)
Grade			0.0008416
Well+Moderately	1508(81.69%)	6779(84.90%)
Poorly+Undifferentiated	338(18.31%)	1206(15.10%)
Lymph node			2.2e-16
negative	16(0.87%)	221(2.77%)
<= 12	261(14.14%)	2221(27.81%)
> 12	1569(84.99%)	5543(69.42%)
