# Supplementary material for: Population-based study of effectiveness of neoadjuvant radiotherapy on survival in US rectal cancer patients according to age
Source: Sci Rep. 2017 Jun 14;7:3471. doi: 10.1038/s41598-017-02992-7 (PMC5471198; doi:10.1038/s41598-017-02992-7)
Supplement: Supplementary file 5 — Supplementary Table 4 [file 41598_2017_2992_MOESM5_ESM.xls]

## Sheet: Supplementary Table S4
Supplementary Table S4: Multivariate survival analysis of prognostic factors in stage II and III patients, respectively.
Variate	II stage	III stage
	HR (95%CI)	P	HR (95%CI)	P
Surgery+ preo RT (Yes vs. no)	0.741(0.609~0.917)	0.0213	0.656(0.615~0.810)	3.29e-06
Tumor Size (<=5cm vs. >5cm)	1.5(1.217~1.518)	0.00012	1.212(1.047~1.403)	0.01
Histological Type (MC vs. NMC)	1.534(1.085~2.167)	0.00021	1.412(1.125~1.771)	0.003
Gender (Male vs. female)	0.892(0.727~1.096)	0.278	1.141(0.992~1.313)	0.064
Age (>50vs <=50)	2.192(1.496~3.212)	2.46e-05	1.690(1.406~2.031)	1.96e-08
Tumor Numbers	0.856(0.609~1.203)	0.37	1.125(0.894~1.415)	0.317
(Multiple vs. single)
Grade: moderate vs. Well	2.15(1.279~3.616)	0.004	1.315(0.92~1.880)	0.132
poorly vs. Well	3.12(1.759~5.574)	0.00012	2.192(1.511~3.180)	2.75e-05
undifferentiated vs. Well	4.873(2.061~11.52)	0.00027	2.786(1.66~4.667)	6.22e-05
No of harvested	2.113(1.707~2.615)	2e-15	1.495(1.292~1.731)	1.19e-08
lymph node(<12 vs. >12)
